# Supplementary material for: Deep Features from Pretrained Networks Do Not Outperform Hand-Crafted Features in Radiomics
Source: Diagnostics (Basel). 2023 Oct 20;13(20):3266. doi: 10.3390/diagnostics13203266 (PMC10606594; doi:10.3390/diagnostics13203266)
Supplement: Supplementary file 1 [file diagnostics-13-03266-s001.zip]

Archive with 1 entries (1 files):
- diagnostics-2638320-supplementary.pdf
